# Supplementary material for: Electronic Cigarette Use Promotes a Unique Periodontal Microbiome
Source: mBio. 2022 Feb 22;13(1):e00075-22. doi: 10.1128/mbio.00075-22 (PMC8903898; doi:10.1128/mbio.00075-22)
Supplement: TABLE S1 [file mbio.00075-22-st001.xlsx]

## Sheet: Sheet1
Supplemental Table 1, Electronic Cigarette Use Promotes a Unique Periodontal Microbiome; Pearson correlation coefficients (r) and associated significance (p-value).
Parameter1	Parameter2	r(Pearson-method)	p-value
Actinomyces	IL-β	-0.176553	0.0220609
Actinomyces	IL-4	-0.0884439	0.254269
Actinomyces	IL-12p70	-0.0268309	0.729918
Actinomyces	IL-6	-0.0631359	0.416197
Actinomyces	TNF-α	-0.0831373	0.283993
Actinomyces	IL-13	-0.0869752	0.262272
Actinomyces	IL-2	-0.0128683	0.868508
Actinomyces	IFN-γ	0.114161	0.140625
Actinomyces	IL-8	-0.0587709	0.449214
Actinomyces	IL-10	-0.0239138	0.75832
Rothia	IL-12p70	-0.0663267	0.392986
Rothia	TNF-α	-0.10294	0.184236
Rothia	IL-13	-0.0964996	0.213372
Rothia	IL-6	-0.0264817	0.7333
Rothia	IL-4	-0.155125	0.0446634
Rothia	IL-β	-0.193141	0.0121289
Rothia	IFN-γ	0.0956071	0.217656
Rothia	IL-8	-0.00596511	0.93883
Rothia	IL-2	-0.100501	0.194906
Rothia	IL-10	-0.0389165	0.616484
Corynebacterium	IL-2	0.0543124	0.484408
Corynebacterium	IL-13	-0.0331104	0.670055
Corynebacterium	IL-12p70	-0.0164133	0.832757
Corynebacterium	IL-6	-0.0307375	0.692457
Corynebacterium	IL-4	0.0178838	0.818023
Corynebacterium	IL-8	-0.0511645	0.510122
Corynebacterium	IL-10	0.103047	0.18378
Corynebacterium	TNF-α	0.00890788	0.908763
Corynebacterium	IFN-γ	-0.0148731	0.848253
Corynebacterium	IL-β	-0.0565864	0.466276
Porphyromonas	IL-13	0.0861463	0.266865
Porphyromonas	TNF-α	0.0548062	0.480439
Porphyromonas	IL-10	0.00873447	0.910531
Porphyromonas	IL-4	0.110068	0.155515
Porphyromonas	IL-β	0.130674	0.0913485
Porphyromonas	IL-12p70	-0.0318453	0.681964
Porphyromonas	IFN-γ	-0.141011	0.0682745
Porphyromonas	IL-6	0.0507267	0.513753
Porphyromonas	IL-2	0.065118	0.401685
Porphyromonas	IL-8	0.016845	0.828425
Alloprevotella	IL-β	-0.021438	0.782683
Alloprevotella	IL-4	0.0228273	0.768983
Alloprevotella	IL-6	-0.0616798	0.42705
Alloprevotella	TNF-α	-0.0346711	0.655476
Alloprevotella	IL-10	-0.015309	0.843861
Alloprevotella	IL-12p70	0.00364517	0.962598
Alloprevotella	IFN-γ	-0.114391	0.139822
Alloprevotella	IL-13	-0.064993	0.402592
Alloprevotella	IL-2	-0.0160434	0.836473
Alloprevotella	IL-8	-0.0487943	0.529939
Prevotella	IFN-γ	0.052265	0.501053
Prevotella	TNF-α	0.0193708	0.803188
Prevotella	IL-13	0.074462	0.337425
Prevotella	IL-12p70	0.0666925	0.390375
Prevotella	IL-β	0.081409	0.294157
Prevotella	IL-8	-0.024343	0.754119
Prevotella	IL-2	0.0356926	0.646003
Prevotella	IL-10	-0.00223719	0.977039
Prevotella	IL-4	0.126157	0.103209
Prevotella	IL-6	-0.032043	0.680098
Capnocytophaga	TNF-α	0.0363399	0.64003
Capnocytophaga	IL-12p70	-0.0271814	0.726529
Capnocytophaga	IL-4	0.0200808	0.796129
Capnocytophaga	IFN-γ	-0.0580846	0.454536
Capnocytophaga	IL-8	0.0418499	0.590147
Capnocytophaga	IL-10	-0.0326673	0.674217
Capnocytophaga	IL-β	0.117899	0.127997
Capnocytophaga	IL-2	0.0455666	0.557536
Capnocytophaga	IL-6	0.0661834	0.394012
Capnocytophaga	IL-13	0.0621981	0.423168
Streptococcus	TNF-α	-0.140922	0.0684521
Streptococcus	IL-8	0.0623594	0.421965
Streptococcus	IL-β	-0.142841	0.0647342
Streptococcus	IL-4	-0.197887	0.0101336
Streptococcus	IL-10	-0.109351	0.158245
Streptococcus	IL-13	-0.124237	0.108605
Streptococcus	IL-12p70	-0.126358	0.102655
Streptococcus	IFN-γ	-0.0983692	0.204595
Streptococcus	IL-2	-0.19287	0.0122525
Streptococcus	IL-6	-0.0468203	0.546734
Selenomonas	IL-13	0.155342	0.044362
Selenomonas	IL-6	0.0764965	0.324354
Selenomonas	IL-12p70	0.0810987	0.296008
Selenomonas	TNF-α	0.212568	0.00566934
Selenomonas	IL-β	0.29673	9.39585e-05
Selenomonas	IL-4	0.164809	0.0327738
Selenomonas	IL-10	0.0751378	0.333047
Selenomonas	IL-8	0.126723	0.10166
Selenomonas	IFN-γ	-0.0655153	0.398813
Selenomonas	IL-2	0.137035	0.0765138
Dialister	IL-13	-0.0181404	0.815458
Dialister	IL-12p70	-0.0313051	0.687073
Dialister	TNF-α	-0.0469372	0.545733
Dialister	IL-8	-0.0372133	0.632007
Dialister	IL-β	0.00738883	0.92427
Dialister	IL-2	-0.00814365	0.91656
Dialister	IFN-γ	0.0145488	0.851522
Dialister	IL-4	-0.00417256	0.957191
Dialister	IL-10	-0.0794677	0.305859
Dialister	IL-6	-0.0402797	0.604182
Veillonella	IL-12p70	-0.0405566	0.601696
Veillonella	IL-10	0.012598	0.871246
Veillonella	IL-2	-0.0144382	0.852638
Veillonella	IL-β	-0.110642	0.153361
Veillonella	IFN-γ	0.0714605	0.357313
Veillonella	IL-8	-0.022496	0.772244
Veillonella	IL-13	0.0378887	0.625832
Veillonella	TNF-α	-0.0183298	0.813566
Veillonella	IL-4	0.0233295	0.764049
Veillonella	IL-6	-0.056526	0.466753
Fusobacterium	IL-6	-0.0657068	0.397434
Fusobacterium	IL-4	0.0158279	0.83864
Fusobacterium	IL-10	0.0129628	0.867551
Fusobacterium	IFN-γ	0.0575688	0.458559
Fusobacterium	IL-2	0.0766972	0.323082
Fusobacterium	IL-8	-0.105183	0.174807
Fusobacterium	IL-12p70	0.087865	0.257403
Fusobacterium	IL-β	-0.0442616	0.568886
Fusobacterium	IL-13	-0.0837056	0.280703
Fusobacterium	TNF-α	-0.020605	0.790929
Leptotrichia	IFN-γ	-0.0255287	0.742554
Leptotrichia	IL-4	0.183839	0.0170605
Leptotrichia	TNF-α	0.125289	0.105623
Leptotrichia	IL-2	0.181067	0.018833
Leptotrichia	IL-12p70	0.0791693	0.307685
Leptotrichia	IL-8	-0.00939444	0.903802
Leptotrichia	IL-β	0.315671	3.07148e-05
Leptotrichia	IL-10	0.150828	0.0509935
Leptotrichia	IL-13	0.149693	0.0527841
Leptotrichia	IL-6	0.0513838	0.508308
Lautropia	IL-8	-0.0379146	0.625595
Lautropia	IL-6	0.0611898	0.430739
Lautropia	TNF-α	-0.00235314	0.97585
Lautropia	IL-12p70	0.0577385	0.457234
Lautropia	IL-2	-0.0134415	0.862707
Lautropia	IFN-γ	0.0272937	0.725445
Lautropia	IL-4	-0.0485427	0.532066
Lautropia	IL-β	-0.0757568	0.329068
Lautropia	IL-10	0.0121972	0.875309
Lautropia	IL-13	-0.00303473	0.968858
Neisseria	IL-13	0.00888028	0.909044
Neisseria	IL-12p70	-0.0312918	0.687199
Neisseria	IL-6	0.0558051	0.472464
Neisseria	IL-4	-0.0477091	0.539141
Neisseria	IL-8	0.0150316	0.846655
Neisseria	TNF-α	-0.0114652	0.882737
Neisseria	IL-β	-0.0443868	0.567793
Neisseria	IFN-γ	-0.061982	0.424784
Neisseria	IL-2	-0.0576081	0.458253
Neisseria	IL-10	-0.0499688	0.520071
Campylobacter	IL-13	-0.00874942	0.910379
Campylobacter	TNF-α	0.00495397	0.949184
Campylobacter	IL-6	-0.0193946	0.802952
Campylobacter	IL-12p70	0.103817	0.180506
Campylobacter	IL-8	-0.0831944	0.283661
Campylobacter	IL-β	-0.0343602	0.65837
Campylobacter	IL-4	0.0492965	0.525708
Campylobacter	IL-2	0.106208	0.17062
Campylobacter	IFN-γ	0.145037	0.0606838
Campylobacter	IL-10	0.0172182	0.824685
Haemophilus	IL-10	-0.0635637	0.41304
Haemophilus	IL-6	-0.0249568	0.748126
Haemophilus	IFN-γ	0.0460381	0.553462
Haemophilus	IL-12p70	-0.0725245	0.350182
Haemophilus	IL-β	-0.168906	0.0286203
Haemophilus	IL-4	-0.0383128	0.621967
Haemophilus	IL-2	-0.180445	0.019252
Haemophilus	TNF-α	-0.108523	0.161437
Haemophilus	IL-8	-0.0240566	0.756921
Haemophilus	IL-13	-0.0624691	0.421147
Saccharibacteria	IL-13	0.0446649	0.565367
Saccharibacteria	IL-12p70	0.054374	0.483913
Saccharibacteria	IL-8	-0.0319977	0.680525
Saccharibacteria	IL-β	0.0757852	0.328886
Saccharibacteria	IL-2	0.149862	0.0525139
Saccharibacteria	IL-4	0.142257	0.0658468
Saccharibacteria	TNF-α	0.0804612	0.299833
Saccharibacteria	IFN-γ	0.0931177	0.229929
Saccharibacteria	IL-6	-0.0633969	0.414269
Saccharibacteria	IL-10	0.0549089	0.479616
Saccharibacteria	TNF-α	0.0431898	0.57829
Saccharibacteria	IL-13	0.0052394	0.94626
Saccharibacteria	IL-8	0.0863157	0.265921
Saccharibacteria	IL-β	0.107677	0.164748
Saccharibacteria	IL-10	-0.0635577	0.413083
Saccharibacteria	IL-6	-0.000893015	0.990834
Saccharibacteria	IFN-γ	-0.0178608	0.818253
Saccharibacteria	IL-4	-0.0575193	0.458946
Saccharibacteria	IL-12p70	-0.0372351	0.631807
Saccharibacteria	IL-2	0.0101337	0.896274
Treponema	IL-6	0.225533	0.0032887
Treponema	IL-13	0.20808	0.00679814
Treponema	IL-4	0.15294	0.0477942
Treponema	IL-β	0.283965	0.000191318
Treponema	TNF-α	0.333338	1.00895e-05
Treponema	IL-2	0.115856	0.134785
Treponema	IL-10	0.0935078	0.227974
Treponema	IFN-γ	-0.0956679	0.217362
Treponema	IL-12p70	0.145534	0.0597976
Treponema	IL-8	0.0562426	0.468993
Actinomyces	PD.avg.site	-0.174646	0.0235616
Actinomyces	BoP.rate	-0.22238	0.00420985
Actinomyces	cm_level	-0.00224904	0.977128
Actinomyces	saliva.rate	0.00672437	0.931271
Actinomyces	cotinine	-0.0513901	0.508256
Rothia	BoP.rate	-0.229609	0.00310091
Rothia	cm_level	-0.0197186	0.801513
Rothia	saliva.rate	-0.0803636	0.301886
Rothia	cotinine	-0.0316952	0.683382
Rothia	PD.avg.site	-0.207433	0.00697632
Corynebacterium	cotinine	0.0620006	0.424645
Corynebacterium	saliva.rate	-0.0205139	0.792447
Corynebacterium	BoP.rate	-0.0486789	0.535921
Corynebacterium	PD.avg.site	-0.0673442	0.385751
Corynebacterium	cm_level	0.0105145	0.893372
Porphyromonas	BoP.rate	0.144166	0.0655141
Porphyromonas	saliva.rate	0.118056	0.128642
Porphyromonas	PD.avg.site	0.169807	0.0277697
Porphyromonas	cm_level	-0.0899038	0.250811
Porphyromonas	cotinine	-0.134036	0.0832456
Alloprevotella	cotinine	-0.093255	0.229239
Alloprevotella	BoP.rate	0.134471	0.0860334
Alloprevotella	saliva.rate	-0.0144765	0.852693
Alloprevotella	PD.avg.site	-0.0170952	0.825918
Alloprevotella	cm_level	-0.0512152	0.513564
Prevotella	cotinine	0.0125584	0.871647
Prevotella	BoP.rate	0.214259	0.0058704
Prevotella	cm_level	0.0101287	0.897262
Prevotella	PD.avg.site	0.101311	0.191312
Prevotella	saliva.rate	-0.0202204	0.795351
Capnocytophaga	cotinine	0.0707764	0.361946
Capnocytophaga	saliva.rate	-0.0443536	0.569255
Capnocytophaga	cm_level	-0.0309426	0.693184
Capnocytophaga	PD.avg.site	0.0709396	0.360838
Capnocytophaga	BoP.rate	-0.0283896	0.718207
Streptococcus	saliva.rate	0.0207638	0.789977
Streptococcus	PD.avg.site	-0.0863839	0.265542
Streptococcus	cotinine	0.0115234	0.882146
Streptococcus	BoP.rate	-0.209029	0.00722813
Streptococcus	cm_level	0.0891264	0.254948
Selenomonas	saliva.rate	-0.0602767	0.439049
Selenomonas	BoP.rate	0.346753	5.40117e-06
Selenomonas	cotinine	0.0217111	0.779984
Selenomonas	PD.avg.site	0.242346	0.00155071
Selenomonas	cm_level	0.081425	0.29848
Dialister	cotinine	-0.0675483	0.38431
Dialister	saliva.rate	-0.0209545	0.788094
Dialister	BoP.rate	0.125438	0.109504
Dialister	cm_level	-0.0499148	0.524327
Dialister	PD.avg.site	-0.0215916	0.781164
Veillonella	cotinine	0.104219	0.178817
Veillonella	BoP.rate	-0.0829405	0.291036
Veillonella	saliva.rate	0.0372727	0.632495
Veillonella	PD.avg.site	-0.00139524	0.985679
Veillonella	cm_level	0.143143	0.0666264
Fusobacterium	cotinine	-0.0374218	0.630097
Fusobacterium	cm_level	-0.111133	0.155294
Fusobacterium	PD.avg.site	-0.0799422	0.302971
Fusobacterium	BoP.rate	0.0653954	0.405435
Fusobacterium	saliva.rate	-0.0438355	0.573779
Leptotrichia	saliva.rate	0.0541608	0.486951
Leptotrichia	PD.avg.site	0.162885	0.0348943
Leptotrichia	BoP.rate	0.10071	0.199453
Leptotrichia	cm_level	-0.0191685	0.80694
Leptotrichia	cotinine	0.0542724	0.484731
Lautropia	saliva.rate	-0.0277539	0.721815
Lautropia	cotinine	-0.125486	0.10507
Lautropia	BoP.rate	-0.234326	0.0025274
Lautropia	PD.avg.site	-0.147951	0.0556345
Lautropia	cm_level	-0.114138	0.144355
Neisseria	cotinine	-0.111716	0.149384
Neisseria	cm_level	-0.182314	0.0190912
Neisseria	BoP.rate	-0.184708	0.0178973
Neisseria	PD.avg.site	-0.164759	0.0328275
Neisseria	saliva.rate	0.00884844	0.909642
Campylobacter	BoP.rate	0.00483685	0.950986
Campylobacter	cotinine	0.0123085	0.87418
Campylobacter	cm_level	-0.0352195	0.653358
Campylobacter	PD.avg.site	-0.00219072	0.977516
Campylobacter	saliva.rate	-0.06315	0.417504
Haemophilus	BoP.rate	-0.134113	0.0868792
Haemophilus	saliva.rate	0.127241	0.101289
Haemophilus	cm_level	-0.0207419	0.791443
Haemophilus	PD.avg.site	-0.0972738	0.209705
Haemophilus	cotinine	-0.0304506	0.695184
Saccharibacteria	BoP.rate	0.198436	0.0108602
Saccharibacteria	PD.avg.site	0.145921	0.0591131
Saccharibacteria	cm_level	0.0974638	0.212987
Saccharibacteria	cotinine	0.0298719	0.700697
Saccharibacteria	saliva.rate	0.0429754	0.581327
Saccharibacteria	PD.avg.site	0.329524	1.29064e-05
Saccharibacteria	saliva.rate	-0.0281966	0.717565
Saccharibacteria	cotinine	0.0760517	0.327183
Saccharibacteria	cm_level	0.0827582	0.290612
Saccharibacteria	BoP.rate	0.312333	4.67014e-05
Treponema	saliva.rate	-0.0903281	0.245681
Treponema	PD.avg.site	0.204714	0.00777148
Treponema	cotinine	0.0194543	0.802357
Treponema	BoP.rate	0.315575	3.85328e-05
Treponema	cm_level	-0.0841023	0.28282
IFN-γ	cm_level	0.0304668	0.697669
IL-10	cm_level	-0.0360591	0.645648
IL-12p70	cm_level	0.0237811	0.761742
IL-13	cm_level	-0.110241	0.158655
IL-1β	cm_level	0.0883373	0.259196
IL-2	cm_level	0.0107102	0.8914
IL-4	cm_level	-0.00220117	0.977615
IL-6	cm_level	-0.0507034	0.517786
IL-8	cm_level	0.0441488	0.573391
TNF-α	cm_level	-0.151843	0.0515433
IFN-γ	saliva.rate	-0.049241	0.527427
IL-10	saliva.rate	0.0562907	0.469959
IL-12p70	saliva.rate	-0.0292511	0.707476
IL-13	saliva.rate	-0.0281684	0.717836
IL-1β	saliva.rate	0.0340041	0.662652
IL-2	saliva.rate	-0.00979253	0.900049
IL-4	saliva.rate	0.0581724	0.455221
IL-6	saliva.rate	-0.0288315	0.711484
IL-8	saliva.rate	0.0179566	0.817838
TNF-α	saliva.rate	-0.102445	0.187701
IFN-γ	cotinine	0.01961	0.800808
IL-10	cotinine	-0.150272	0.0518633
IL-12p70	cotinine	-0.0885052	0.253939
IL-13	cotinine	-0.0935018	0.228004
IL-1β	cotinine	0.0860438	0.267436
IL-2	cotinine	-0.0767018	0.323053
IL-4	cotinine	-0.107531	0.165326
IL-6	cotinine	0.0179744	0.817117
IL-8	cotinine	0.118742	0.125272
TNF-α	cotinine	-0.137692	0.0751
IFN-γ	PD.avg.site	-0.0748515	0.334897
IL-10	PD.avg.site	0.0195875	0.801032
IL-12p70	PD.avg.site	-0.0430107	0.579869
IL-13	PD.avg.site	-0.00246621	0.97469
IL-1β	PD.avg.site	0.231244	0.00256243
IL-2	PD.avg.site	0.0616219	0.427486
IL-4	PD.avg.site	0.0468209	0.54673
IL-6	PD.avg.site	-0.00248625	0.974484
IL-8	PD.avg.site	0.0836249	0.281168
TNF-α	PD.avg.site	0.0297177	0.702169
IFN-γ	BoP.rate	-0.0542154	0.490513
IL-10	BoP.rate	0.128676	0.100572
IL-12p70	BoP.rate	0.101018	0.198071
IL-13	BoP.rate	0.151258	0.0531912
IL-1β	BoP.rate	0.230839	0.00294102
IL-2	BoP.rate	0.234065	0.00255644
IL-4	BoP.rate	0.234031	0.00256021
IL-6	BoP.rate	0.0820305	0.29638
IL-8	BoP.rate	-0.020562	0.793834
TNF-α	BoP.rate	0.152268	0.0516024
